# Supplementary material for: PhI(OAc)2-Promoted 1,2-Transfer Reaction between 1,1-Disubstituted Allylic Alcohols and Thiophenols
Source: Molecules. 2024 Jun 29;29(13):3112. doi: 10.3390/molecules29133112 (PMC11243614; doi:10.3390/molecules29133112)
Supplement: Supplementary file 1 [file molecules-29-03112-s001.zip]

Archive with 1 entries (1 files):
- molecules-3056771-supplementary.pdf
